# Supplementary material for: Plasmodium falciparum has evolved multiple mechanisms to hijack human immunoglobulin M
Source: Nat Commun. 2023 May 8;14:2650. doi: 10.1038/s41467-023-38320-z (PMC10167334; doi:10.1038/s41467-023-38320-z)
Supplement: Supplementary file 4 — Source Data [file 41467_2023_38320_MOESM4_ESM.xlsx]

## Sheet: Codon-optimized DNAs
Protein name	Codon optimized DNA sequcences	amino acid sequence
VAR2CSA	ATGGATTCAACTAGCACCATTGCCAACAAGATTGAAGAGTACCTCGGGGCAAAGTCAGATGACAGTAAGATAGACGAGCTGCTTAAAGCCGATCCTAGCGAGGTCGAATATTACCGATCTGGTGGTGACGGTGATTATTTGAAAAACAATATCTGCAAGATTACTGTGAATCACAGCGATAGCGGGAAATATGACCCTTGCGAGAAAAAATTGCCACCATACGATGACAATGATCAATGGAAATGTCAACAAAACTCAAGTGATGGGAGCGGAAAACCGGAGAACATCTGCGTGCCACCACGGAGGGAACGCCTGTGTACTTACAACCTCGAAAACCTGAAATTCGATAAGATACGAGACAACAATGCATTTCTCGCGGATGTTCTTCTTACCGCACGA…	MDSTSTIANKIEEYLGAKSDDSKIDELLKADPSEVEYYRSGGDGDYLKNNICKITVNHSDSGKYDPCEKKLPPYDDNDQWKCQQNSSDGSGKPENICVPPRRERLCTYNLENLKFDKIRDNNAFLADVLLTARNEGEKIVQNHPDTNSSNVCNALERSFADLADIIRGTDQWKGTNSNLEKNLKQMFAKIRENDKVLQDKYPKDQKYTKLREAWWNANRQKVWEVITCGARSNDLLIKRGWRTSGKSDRKKNFELCRKCGHYEKEVPTKLDYVPQFLRWLTEWIEDFYREKQNLIDDMERHREECTREDHKSKEGTSYCSTCKDKCKKYCECVKKWKTEWENQENKYKDLYEQNKNKTSQKNTSRYDDYVKDFFEKLEANYSSLENYIKGDPYFAEYAT…
TM284VAR1	ATGACAAGCAAGCGCGGAAACCGCACCGTGATCAACCTGAGCGTGACCGACGTGCTGGAGAAGATCGCCCTGCAGATCTACAAGGAGGAGAACGAGAAGAAGATCCCCCACGAGAGCGAGCTGATCGGCACCTTGTGGAAGGCCCAGTTCTCCGATGGCCTGAGCGGAAGCTTCGGAGATGTGCGCAGCGGACCCAGCAATAGTTGCAACCTGCACCACAAGTACTACACCAACATCAAGAACGGCTATCCACCAGCCCGCAATCCATGCGACGGACGCAACGAGAAGCGCTTCAGCAACGAGGGAGAAGCCGAGTGCGGCAGTGACAAAATCCGCGTGATCGGCAAGGGAGACGGAACAGCTTGCGTGCCATTTCGCCGCCAGAACATGTGCGACAAG…	MTSKRGNRTVINLSVTDVLEKIALQIYKEENEKKIPHESELIGTLWKAQFSDGLSGSFGDVRSGPSNSCNLHHKYYTNIKNGYPPARNPCDGRNEKRFSNEGEAECGSDKIRVIGKGDGTACVPFRRQNMCDKNLEYLINKNTKTTHDLLGNVLVTAKYEGASIVAKHPHKDTSEVCTALARSFADIGDIVRGRDMFLPNKDDKVQKGLREVFKKIHDNLSSSVKPHYKDDGSGNYVKLREDWWAINRKEVWNALTCEAPQSVHYFIKTSHGTRGFTSQGKCGRNETNVPTNLDYVPQYLRWFDEWAEEFCRLRNHKLQNVKKECRGENIGDKYCSGDGEDCEKIVRQDYNIRSDFLCPSCKKECTNYKKWIDTKQGEFNKQKKKYEKEIKKVESNSDT…
DBLMSP	GATTCTAACCTGAGAAACGGCCTGCTGAACAACAGCCTGGACCTGACCAACGGACTGAACAACAAGGACAACAGCTTCATCGACAGCAAGATTGAGGAGCACGAGAACAAGAGCTACCAGAACAAAGACAACAACATCAGCATCGTGGGCCAGGACGTGCCCATCACAAGCGTGGATAGCAGCAAGATCATCAACGCCAACGACCTGGAGGGAAACTCAATCGACGACACCAAGGGCCTGAGCGTGACCAACTCCGGATTCGACGACGGCTCTGCTTTCGGCGGAGGACTGCCTTTCAGCGGATACAGCCCCCTGCAGGGAAATCACAACAAATGCCCCGACGAGAACTTCTGTAAGGGCATTAAGAACGTGCTGAGCTGCCCCCCCAAGAATAGCACA…	DSNLRNGLLNNSLDLTNGLNNKDNSFIDSKIEEHENKSYQNKDNNISIVGQDVPITSVDSSKIINANDLEGNSIDDTKGLSVTNSGFDDGSAFGGGLPFSGYSPLQGNHNKCPDENFCKGIKNVLSCPPKNSTGRNGDWISVAVKESSTTNKGVLVPPRRKKLCLRNINQVWHRIKDEKNFKEEFVKVALGESNALMKHYKEKNLNALTAIKYGFSDMGDIIKGTDLIDYQITKNINRALDKILGNETSNDKIKKRVDWWEANKSAFWDAFMCGYKVHIGNKPCPEHDNMDRIPQYLRWFREWGTYVCSEYKNKFENVIELCNVRQITNQNDSQLLEISKEDKCKGALKHYEEWVNRRRPEWKGQCDKFEKEKSKYEDTKSRTAEIYLKEICSECDCKY…
DBLMSP2	ACCATCAACCTGGGCTTCAATAAATGTCCCACCGAGGAGATCTGCAAGGACTTTAGCAACCTGCCTCAGTGCAGAAAGAATGTGCACGAGCGGAATAATTGGCTGGGCAGCTCCGTGAAGAACTTCTCTAGCGATAACAAGGGCGTGCTGGTGCCACCCCGGCGGCAGAGTTTGTGCCTGAGGATCACCCTGCAGGATTTCCGGACTAAGAAGAAAAAGGAGGGCGATTTCGAGAAGTTCATCTACAGCTATGCCTCTAGCGAGGCCAGGAAGCTGCGGACCATTCACAACAATAACCTGGAAAAGGCACATCAGGCAATCCGGTACAGCTTTGCTGATATCGGCAACATCATCCGCGGCGATGATATGATGGACACACCCACCAGCAAGGAGACAATC…	TINLGFNKCPTEEICKDFSNLPQCRKNVHERNNWLGSSVKNFSSDNKGVLVPPRRQSLCLRITLQDFRTKKKKEGDFEKFIYSYASSEARKLRTIHNNNLEKAHQAIRYSFADIGNIIRGDDMMDTPTSKETITYLEKVLKIYNENNDKPKDAKKWWTENRHHVWEAMMCGYQSAQKDNQCTGYGNIDDIPQFLRWFREWGTYVCEESEKNMNTLKAVCFPKQPRTEANPALTVHENEMCSSTLKKYEEWYNKRKTEWTEQSIKYNNDKINYTDIKTLSPSEYLIEKCPECKCTKKNLQDVFELTFD
H chain of anti-CD20 IgM	CAGCTGCAGCAGCCAGGAGCAGAACTGGTGAAACCCGGAGCCAGCGTGAAGATGTCTTGCAAGGCCAGCGGCTACACCTTCACCAGCTACAACATGCATTGGGTGAAGCAGACCCCAGGAAGAGGACTCGAGTGGATCGGAGCCATCTATCCAGGCAACGGCGATACCAGCTACAACCAGAAGTTCAAGGGCAAGGCCACCCTGACAGCCGATAAGAGCAGCAGCACAGCCTACATGCAGCTGAGCAGCCTGACCAGCGAGGATAGCGCCGTGTACTATTGCGCCAGGAGCACCTACTACGGCGGCGATTGGTACTTCAACGTCTGGGGAGCCGGAACAACAGTGACAGTGTCAGCTGCTAGCACCAAGGGCCCATCGGTCTTCCCCCTGGCACCCTCC…	QLQQPGAELVKPGASVKMSCKASGYTFTSYNMHWVKQTPGRGLEWIGAIYPGNGDTSYNQKFKGKATLTADKSSSTAYMQLSSLTSEDSAVYYCARSTYYGGDWYFNVWGAGTTVTVSAASTKGPSVFPLAPSSKSTSGGTAALGCLVKDYFPEPVTVSWNSGALTSGVHTFPAVLQSSGLYSLSSVVTVPSSSLGTQTYICNVNHKPSNTKVDKKVIAELPPKVSVFVPPRDGFFGNPRKSKLICQATGFSPRQIQVSWLREGKQVGSGVTTDQVQAEAKESGPTTYKVTSTLTIKESDWLGQSMFTCRVDHRGLTFQQNASSMCVPDQDTAIRVFAIPPSFASIFLTKSTKLTCLVTDLTTYDSVTISWTRQNGEAVKTHTNISESHPNATFSAVGE…
L chain of anti-CD20 IgM	CAGATTGTGCTGAGCCAGTCTCCAGCTATCCTGAGCGCTAGCCCAGGCGAGAAAGTGACCATGACTTGCAGAGCCAGCAGCAGCGTGTCCTACATCCATTGGTTCCAGCAGAAGCCCGGAAGCAGCCCTAAGCCTTGGATCTACGCCACCAGCAATCTGGCTAGCGGAGTGCCAGTGAGATTCAGCGGCAGCGGAAGCGGAACCAGCTACAGCCTGACCATCAGCAGGGTGGAAGCCGAAGACGCCGCCACCTACTATTGCCAGCAGTGGACCAGCAACCCTCCTACATTTGGCGGCGGCACCAAGCTGGAGATCAAGAGGACCGTGGCCGCCCCTAGCGTGTTTATCTTCCCTCCTAGCGACGAGCAGCTGAAAAGCGGAACAGCCAGCGTCGTCTGC…	QIVLSQSPAILSASPGEKVTMTCRASSSVSYIHWFQQKPGSSPKPWIYATSNLASGVPVRFSGSGSGTSYSLTISRVEAEDAATYYCQQWTSNPPTFGGGTKLEIKRTVAAPSVFIFPPSDEQLKSGTASVVCLLNNFYPREAKVQWKVDNALQSGNSQESVTEQDSKDSTYSLSSTLTLSKADYEKHKVYACEVTHQGLSSPVTKSFNRGEC*
H chain of anti-RBD IgM	ATGGGCTGGTCCCTGATTCTGCTGTTCCTGGTGGCTGTGGCTACCAGGGTGCTGAGTGAGGTCCAACTTTTGGAGTCTGGAGGAGGAGTGGTCCAACCTGGAGGCTCCCTGAGACTGTCCTGTGCTGCCTCTGGCTTTGCCTTCACCACCTATGCTATGAACTGGGTGAGACAGGCTCCTGGCAGGGGATTGGAGTGGGTGTCTGCCATCTCTGATGGAGGAGGCTCTGCCTACTATGCTGACTCTGTGAAGGGCAGGTTCACCATCAGCAGGGACAACAGCAAGAACACCCTCTACCTCCAAATGAACTCCCTGAGGGCTGAGGACACAGCAGTCTACTACTGTGCCAAGACCAGGGGCAGGGGACTCTATGACTATGTGTGGGGCAGCAAGGACTAC…	MGWSLILLFLVAVATRVLSEVQLLESGGGVVQPGGSLRLSCAASGFAFTTYAMNWVRQAPGRGLEWVSAISDGGGSAYYADSVKGRFTISRDNSKNTLYLQMNSLRAEDTAVYYCAKTRGRGLYDYVWGSKDYWGQGTLVTVSSASTKGPSVFPLAPSSKSTSGGTAALGCLVKDYFPEPVTVSWNSGALTSGVHTFPAVLQSSGLYSLSSVVTVPSSSLGTQTYICNVNHKPSNTKVDKKVIAELPPKVSVFVPPRDGFFGNPRKSKLICQATGFSPRQIQVSWLREGKQVGSGVTTDQVQAEAKESGPTTYKVTSTLTIKESDWLGQSMFTCRVDHRGLTFQQNASSMCVPDQDTAIRVFAIPPSFASIFLTKSTKLTCLVTDLTTYDSVTISWTRQ…
L chain of anti-RBD IgM	ATGGGCTGGTCCTGTATCATCCTGTTCCTGGTGGCTACAGCCACAGGAGTGCATAGTGACATTGTGATGACCCAGAGCCCACTGTCCCTGCCTGTGACACCTGGAGAACCTGCCAGCATCTCCTGTAGGTCCAGCCAGTCCCTGCTGCACAGCAATGGCTACAACTACCTGGACTGGTATCTCCAAAAGCCTGGACAAAGCCCACAACTTCTGATTTACCTGGGCAGCAACAGGGCATCTGGAGTGCCTGACAGGTTCTCTGGCTCTGGCTCTGGCACAGACTTCACCCTGAAAATCAGCAGGGTGGAGGCTGAGGATGTGGGAGTCTACTACTGTATGCAGGCTCTCCAAACACCTGGCACCTTTGGACAAGGCACCAGATTGGAGATTAAGCGTACG…	MGWSCIILFLVATATGVHSDIVMTQSPLSLPVTPGEPASISCRSSQSLLHSNGYNYLDWYLQKPGQSPQLLIYLGSNRASGVPDRFSGSGSGTDFTLKISRVEAEDVGVYYCMQALQTPGTFGQGTRLEIKRTVAAPSVFIFPPSDEQLKSGTASVVCLLNNFYPREAKVQWKVDNALQSGNSQESVTEQDSKDSTYSLSSTLTLSKADYEKHKVYACEVTHQGLSSPVTKSFNRGEC*

## Sheet: Figure 3e experiment1
X(P. falciparum proteins concentration,nM）	Y (Cell viability, %) X (falciparum proteins） Group A(DBLMSP) Group B (VAR2CSA） Group C(TM284VAR1-M1) Group D (TM284VAR1） Group E (DBLMSPDBL) Group F (TM284VAR1DBL) Group G (VAR2CSA-M)
	Group A (DBLMSP)		Group B (VAR2CSA）		Group C (TM284VAR1-M1)		Group D (TM284VAR1）		Group E (DBLMSPDBL)		Group F (TM284VAR1DBL)		Group G (VAR2CSA-M)
	Y1	Y2	Y1	Y2	Y1	Y2	Y1	Y2	Y1	Y2	Y1	Y2	Y1	Y2
5e-05	32.21	30.75	29.77	30.32	34.31	38.15	34.25	33.16	31	35.0238	30.6	29.7	28.31	27.37
0.5			31.06	33.43
1			34.21	38.18
1.5			47.22	49.65
2			63.41	67.1									26.84	24.89
2.5			80.81	83.55	35.05	38.77	36.54	35.24			31.02	29.29
4			98.68	95.19
8			98.45	94.21									25.99	27
10					37.87	36.17					32.28	31.31
15.625
16													26.32	29.56
31.25									34.781	32.6641
32													25.19	27.89
40					38.65	36.81	47.1	49.16			29.62	32.11
50	41.65	39.01			28.33	36.38	55.37	53.65			31.76	30.5
62.5									35.4095	32.7638
64													25.41	28.43
70					38.18	34.13	75.81	76.58			31.15	31.08
80					35.01	37.1	82.15	81.55			28.47	32.22
100					34.45	36.04	82.77	84.48			32.06	28.88
125									35.4	33.22
128													26.1	24.23
160	61.47	64.75					85.9	83.47
250									33.68	36.19
300	78.11	75.23
500									32.75	36.9
600	80.32	76.9
800	81.56	82.9
1000									34.3	32.5

## Sheet: Figure 3e experiment2
X(P. falciparum proteins concentration,nM）	Y (Cell viability, %) X (falciparum proteins） Group A(DBLMSP) Group B (VAR2CSA） Group C(TM284VAR1-M1) Group D (TM284VAR1） Group E (DBLMSPDBL) Group F (TM284VAR1DBL) Group G (VAR2CSA-M)
	Group A (DBLMSP)		Group B (VAR2CSA）		Group C (TM284VAR1-M1)		Group D (TM284VAR1）		Group E (DBLMSPDBL)		Group F (TM284VAR1DBL)		Group G (VAR2CSA-M)
	Y1	Y2	Y1	Y2	Y1	Y2	Y1	Y2	Y1	Y2	Y1	Y2	Y1	Y2
5e-05	7.64914	5.45366	31.4579	34.8912	35.1182	41.1673	27.13	19.23	39.329	43.7797	24.1	29.18	47.3918	46.3681
0.5			33.669	36.2286
1			41.2903	44.2336
1.5			58.6856	61.144
2			73.2074	74.6749									49.1735	46.3681
2.5			80.4011	77.9661	35.4277	39.5526	36.54	35.24			28.38	32.93
4			81.7763	83.9074
8			87.98	91.27									44.1988	57.1525
10					38.0757	40.0114					22.41	30.42
15.625
16													44.3337	58.0787
31.25									43.3858	45.4256
32													45.188	53.3496
40					38.3635	41.9175	47.1	49.16			27.33	28.79
50	18.82	14.65			38.3405	35.7944	55.37	53.65			21.17	32.6
62.5									43.4762	40.8301
64													48.954	55.5255
70					39.6905	36.1093	75.81	76.58			30.77	25.45
80					39.6717	41.0909	82.15	81.55			24.69	33.15
100					39.8287	37.2914	82.77	84.48			27.91	26.71
125									44.2618	40.9547
128													49.9342	56.0575
160	38.4994	26.7785					85.9	83.47
250									42.0963	45.2229
300	54.3	49.76
500									48.439	46.1283
600	68.45	59.45
800	68.94	62.77
1000									46.8612	44.8612

## Sheet: S.Figure 1l experiment1
X (IgM,nM）	Y (Cell viability,%) X (falciparum proteins） Group A(DBLMSP) Group B (VAR2CSA） Group C(TM284VAR1-M1) Group D (TM284VAR1） Group E (DBLMSPDBL) Group F (TM284VAR1DBL) Group G (VAR2CSA-M)
	Group A (anti-CD20 IgM)		Group B (anti-RBD IgM）
	Y1	Y2	Y1	Y2
1e-05	100	100	100	100
0.01	99	97	97	94
0.1	98	97	92	94
0.5	73.027	75.3003	95	98
1	45.3333	42.3331	97	99
2	34.3332	30.222	96	98
4	32.334	30.333	96	94
8	30	28	95	97

## Sheet: S.Figure 1l experiment2
X (IgM,nM）	Y (Cell viability,%) X (falciparum proteins） Group A(DBLMSP) Group B (VAR2CSA） Group C(TM284VAR1-M1) Group D (TM284VAR1） Group E (DBLMSPDBL) Group F (TM284VAR1DBL) Group G (VAR2CSA-M)
	Group A (anti-CD20 IgM)		Group B (anti-RBD IgM）
	Y1	Y2	Y1	Y2
1e-05	100	100	100	100
0.01	86.2999	84.4322	83.6119	88.1792
0.1	93.4753	89.2949	86.1343	92.7618
0.5	81.9419	73.6884	93.205	85.1753
1	47.3601	57.6389	98.7384	98.2737
2	34.5313	35.5992	99.0376	95.2709
4	30.4305	27.937	99.6511	96.7006
8	32.3942	34.063	94.4971	92.3203
